# Supplementary material for: Shifting to Plant-Based Protein Diets Alters Nutrient Adequacy Across Age Groups: A Dutch Dietary Modeling Study
Source: Nutrients. 2026 Jul 1;18(13):2127. doi: 10.3390/nu18132127 (PMC13363323; doi:10.3390/nu18132127)
Supplement: Supplementary file 1 [file nutrients-18-02127-s001.zip]

Archive with 1 entries (1 files):
- nutrients-4322170-supplementary.pdf
